# Supplementary material for: Anti-atherosclerotic vaccination against Porphyromonas gingivalis as a potential comparator of statin in mice
Source: PeerJ. 2021 Apr 20;9:e11293. doi: 10.7717/peerj.11293 (PMC8063868; doi:10.7717/peerj.11293)
Supplement: Supplemental Information 1 [file peerj-09-11293-s001.xlsx]

## Sheet: Description
Ha et al.
File listing the source data underlying Figs.2, 3 and Food intake,body wegiht, Lipid analysis.
Data of the differents parts of each of the figures are provided in a separate Excel sheet.

## Sheet: Food intake
		WD1w	WD2w	WD3w	WD4w	WD5w	WD6w	WD7w	WD8w
	NC (normal B6), n=5	22.96	22.44	25.2	26.1	27.15	27.1	27.1	25.97
	WD-Vehicle (ApoE KO), n=8	21.51	20.12	20.37	19.96	19.88	18.2	17.1	18.63
	WD-PTV (ApoE KO), n=8	22.07	20.53	20.9	20.76	20.86	21.5	21.2	20.36
	WD-Pg. Vac (ApoE KO), n=8	20.92	18.45	17.98	17.78	18.29	18.7	18.3	18.88
	WD-PTV+Pg. Vac (ApoE KO), n=8	20.92	19.15	18.88	17.76	19.23	18.9	18.2	18.01

## Sheet: Body weight
		8W	9W	WD 1week	WD 2week	WD 3 week	WD 4 week	WD 5 week	WD 6 week	WD 7 week	WD 8 week
10	Mean	23.72	24.38	24.44	25.5	25.55	26.15	26.88	27.08	27.33	28.1
	Std. Deviation	0.4868	0.7294	0.7021	0.7583	0.9327	0.8266	0.8197	1.021	0.779	0.7246
1 2	Mean	25.84	26.78	27.55	28.71	29.89	31.05	31.55	31.7	31.93	32.08
	Std. Deviation	0.9899	0.9316	1.081	1.61	1.673	1.736	1.541	1.939	1.975	1.773
3 4	Mean	25.11	25.9	26.71	28.39	29.4	30.6	31.43	31.6	31.3	31.86
	Std. Deviation	1.224	1.364	1.669	1.99	2.141	2.142	2.076	1.824	1.821	1.884
5 6	Mean	25.14	25.69	27.25	28.48	29.13	30.19	30.54	30.53	30.36	31.48
	Std. Deviation	1.9	1.969	2.256	2.347	2.595	2.83	2.789	2.694	2.508	2.784
7 8	Mean	25.28	25.8	26.89	28.29	28.93	29.11	29.88	29.98	29.69	30.43
	Std. Deviation	1.556	1.671	1.786	2.099	2.045	2.053	2.645	2.864	2.354	2.828
	NC (normal B6)			WD-Vehicle (ApoE KO)			WD-PTV (ApoE KO)			WD-Pg. Vac (ApoE KO)			WD-PTV+Pg. Vac (ApoE KO)
	23.72	0.49	-0.49	25.55	1.21	-1.21	25.11	1.22	-1.22	25.14	1.9	-1.9	25.28	1.56	-1.56
	24.38	0.73	-0.73	26.6	1.05	-1.05	25.9	1.36	-1.36	25.69	1.97	-1.97	25.8	1.67	-1.67
	24.44	0.7	-0.7	27.4	1.25	-1.25	26.71	1.67	-1.67	27.25	2.26	-2.26	26.89	1.79	-1.79
	25.5	0.76	-0.76	29	1.36	-1.36	28.4	1.99	-1.99	28.5	2.35	-2.35	28.3	2.1	-2.1
	25.55	0.93	-0.93	30.09	1.5	-1.5	29.4	2.14	-2.14	29.13	2.6	-2.6	28.93	2.05	-2.05
	26.15	0.83	-0.83	31.25	1.61	-1.61	30.6	2.14	-2.14	30.19	2.83	-2.83	29.11	2.05	-2.05
	26.88	0.82	-0.82	31.6	1.64	-1.64	31.43	2.08	-2.08	30.54	2.79	-2.79	29.88	2.65	-2.65
	27.08	1.02	-1.02	31.74	1.99	-1.99	31.6	1.82	-1.82	30.53	2.69	-2.69	29.98	2.86	-2.86
	27.33	0.78	-0.78	31.85	1.93	-1.93	31.3	1.82	-1.82	30.36	2.51	-2.51	29.69	2.35	-2.35
	28.1	0.72	-0.72	32.05	1.8	-1.8	31.86	1.88	-1.88	31.48	2.78	-2.78	30.43	2.83	-2.83

## Sheet: Lipid anlaysis
	HDL1	HDL2	HDL3	HDL4	HDL5						LDL1	LDL2	LDL3	LDL4	LDL5	group	HDL	group	LDL
10-2	0.308179	0.314722	0.319084	0.31036	0.308179					10-2	0.244929	0.239477	0.231843	0.222028	0.213304	10	0.333	10	0.156
10-3	0.358342	0.372519	0.381243	0.375791	0.368157					10-3	0.14024	0.144602	0.144602	0.156598	0.164231	1	0.686	1	2.377
10-4	0.335442	0.346347	0.355071	0.345256	0.338713					10-4	0.0857143	0.0878953	0.0868048	0.0998909	0.102072	2	0.548	2	2.434
	0.333988										0.156961					3	0.855	3	2.163
1-1	2.24275	2.40305	2.53064	2.57208	2.5928					1-1	2.53173	2.65169	2.70294	2.79455	2.83272	4	1.797	4	2.244
1-2	0.392148	0.393239	0.392148	0.393239	0.35289					1-2	2.23948	2.34962	2.40632	2.55136	2.6048	5	0.549	5	2.617
1-3	0.0137405	0.014831	0.0159215	0.0159215	0.017012					1-3	2.15987	2.12388	2.15878	2.28201	2.33326	6	0.139	6	2.819
1-4	0.0966194	0.100981	0.0998909	0.0988004	0.0998909					1-4	2.57972	2.6626	2.69531	2.70294	2.70185	7	0.079	7	2.455
	0.686314										2.3777					8	0.121	8	2.24
2-1	0.142421	0.147874	0.145692	0.147874	0.148964					2-1	2.35616	2.44558	2.49357	2.59498	2.63751
2-2	0.0431843	0.0431843	0.0388222	0.0399128	0.0420938					2-2	2.56227	2.65169	2.6964	2.6735	2.6615
2-3	1.97557	2.08244	2.1108	2.13915	2.16859					2-3	2.02792	2.09989	2.25583	2.31363	2.35507
2-4	0.0322792	0.0355507	0.0355507	0.0355507	0.0366412					2-4	2.79128	2.67895	2.73021	2.72257	2.70294
	0.548364										2.43441
3-1	0.0257361	0.0268266	0.0279171	0.0279171	0.0279171					3-1	2.27001	2.3289	2.42595	2.53282	2.57644
3-2	0.0813522	0.0791712	0.0813522	0.0442748	0.0453653					3-2	2.31908	2.32672	2.45867	2.52192	2.56554
3-4	2.45867	2.5819	2.6277	2.6615	2.70076					3-4	1.90251	2.09771	2.16205	2.19913	2.23184
	0.855253										2.16387
4-2	1.57208	1.64079	1.72694	1.70185	1.6735					4-2	2.24929	2.35616	2.44231	2.49575	2.54373
4-4	2.02356	2.1904	2.31472	2.37797	2.37143					4-4	2.24057	2.20676	2.34198	2.40305	2.45322
	1.79782										2.24493
5-1	0.94831	0.945038	0.943948	0.950491	0.957034					5-1	2.61243	2.64079	2.68768	2.74438	2.76838
5-2	0.485932	0.492475	0.489204	0.491385	0.493566					5-2	2.60153	2.68113	2.59062	2.58408	2.55573
5-4	0.215485	0.212214	0.214395	0.215485	0.216576					5-4	2.63751	2.71167	2.65278	2.64079	2.6157
	0.549909										2.61716
6-2	0.0813522	0.0835333	0.0846238	0.0868048	0.0878953					6-2	3.04209	3.08135	3.08026	3.01592	2.67023
6-2	0.0911668	0.0813522	0.0846238	0.0889858	0.0900763					6-3	2.9036	2.9723	2.95267	2.89597	2.87961
6-4	0.24602	0.235115	0.232933	0.235115	0.236205					6-4	2.5121	2.6048	2.6855	2.65496	2.64188
	0.139513										2.81927
7-1	0.107525	0.112977	0.112977	0.111887	0.112977					7-1	2.56118	2.65714	2.71494	2.68768	2.67568
7-2	0.0529989	0.0540894	0.0551799	0.0551799	0.0562704					7-2	2.09553	2.20022	2.26238	2.36816	2.41287
7-3	0.0279171	0.0300981	0.0300981	0.0311887	0.0311887					7-3	2.84035	2.9036	2.88288	2.8578	2.62116
7-4	0.130425	0.130425	0.131516	0.133697	0.134787					7-4	2.32563	2.33217	2.44995	2.53282	2.57863
	0.0797165										2.45567
8-1	0.11952	0.122792	0.123882	0.124973	0.126063					8-1	2.35943	2.4554	2.52628	2.62552	2.67132
8-2	0.123882	0.127154	0.123882	0.107525	0.108615					8-2	2.12061	2.20894	2.31581	2.44667	2.54918
	0.121701										2.24002
group	HDL			HDL						group	LDL			LDL
10	0.333	10번 group	B6 normal	0.333						10	0.156	10번 group	B6 normal	0.156
1	0.686	1번 group	Vehicle	0.686						1	2.377	1번 group	Vehicle	2.377
2	0.548	2번 group	Vehicle Pg감염	0.548						2	2.434	2번 group	Vehicle Pg감염	2.434
3	0.855	3번 group	PTV	0.855						3	2.163	3번 group	PTV	2.163
4	1.797	4번 group	PTV Pg감염	1.797						4	2.244	4번 group	PTV Pg감염	2.244
5	0.549	5번 group	Vac	0.549						5	2.617	5번 group	Vac	2.617
6	0.139	6번 group	Vac Pg감염	0.139						6	2.819	6번 group	Vac Pg감염	2.819
7	0.079	7번 group	PTV+Vac	0.079						7	2.455	7번 group	PTV+Vac	2.455
8	0.121	8번 group	PTV+Vac pg감염	0.121						8	2.24	8번 group	PTV+Vac pg감염	2.24

## Sheet: IgG serum lgA fecal(Fig.2)
	serum IgG
	Group name	Vehicle		Pitavastine		pg vaccination		pg vaccine+Pitastine		B6 normal chow
	Group no	1	2	3	4	5	6	7	8	10
	Reciprocal log2 titer	6	6	6	6	18	18	18	17	6
		6	6	6	6	18	18	18	15	6
		6	6	6	6	18	18	18	17	6
		6	6	6	6	18	19	16	18	6
	Average		6		6		18.125		17.125	6
	STDEV		0		0		0.353553		1.12599	0
	Fecal IgA
	Group name	Vehicle		Pitavastine		pg vaccination		pg vaccine+Pitastine		B6 normal chow
	Group no	1	2	3	4	5	6	7	8	10
	Reciprocal log2 titer	3	3	3	3	4	5	6	5	3
		3	3	3	3	5	5	7	5	3
		3	3	3	3	5	6	6	5	3
		3	3	3		6	6	6	5	3
	Average		3		3		5.25		5.625
	STDEV		0		0		0.707107		0.744024	1.06904
	Saliva IgA
	Group name	Vehicle		Pitavastine		pg vaccination		pg vaccine+Pitastine		B6 normal chow
	Group no	1	2	3	4	5	6	7	8	10
	Reciprocal log2 titer	3	3	3	3	8	9	8	8	3
		3	3	3	3	8	9	8	8	3
		3	3	3	3	8	9	9	10	3
		3	3	3		8	9	8	9	3
	Average		3		3		8.5		8.5
	STDEV		0		0		0.534522		0.755929	3.13676
	Tear IgA
	Group name	Vehicle		Pitavastine		pg vaccination		pg vaccine+Pitastine		B6 normal chow
	Group no	1	2	3	4	5	6	7	8	10
	Reciprocal log2 titer	6	6	6	6	12	11	13	10	6
		6	6	6	6	11	12	11	10	6
		6	6	6	6	11	12	11	11	6
		6	6	6		11	12	11	10	6
	Average		6		3.73684		11.5		10.875
	STDEV		0		0		0.534522		0.991031	2.29518

## Sheet: incfection (Fig.3)
uninfected 1-1	10278	17.808	0	0	246	306074	306074		17.0712	40.0297
uninfected 1-2	9586	16.268	0	0	255	272924	272924
uninfected 1-3	8584	16.508	0	0	238	246385	246385
uninfected 1-4	10237	17.701	0	0	255	286362	286362
infected 1-1	10023	39.53	0	0	255	396213	396213		42.6465	100
infected 1-2	10527	49.264	0	0	243	518601	518601
infected 1-3	10023	39.53	0	0	255	396213	396213
infected 1-4	10027	42.262	0	0	165	255895	255895
Unifectred PTV1-1	18450	10.08	0	0	255	421451	421451		10.4693	24.5491
Unifectred PTV1-2	17010	10.515	0	0	218	247489	247489
Unifectred PTV1-3	14036	10.813	0	0	229	257802	257802
ifectred PTV1-1	14036	15.476	0	0	241	217223	217223		13.598	31.8854
ifectred PTV1-2	16992	14.869	0	0	222	252659	252659
Unifectred Pg1-1	17802	12.013	0	0	251	267788	267788		12.5483	29.4241
Unifectred Pg1-2	19608	13.52	0	0	240	304310	304310
Unifectred Pg1-3	19608	12.112	0	0	234	296314	296314
ifectred Pg1-1	19608	12.512	0	0	246	342567	342567		12.1898	28.5832
ifectred Pg1-2	19608	11.41	0	0	238	321772	321772
ifectred Pg1-3	17802	12.495	0	0	255	240994	240994
ifectred Pg1-4	17802	12.342	0	0	230	273487	273487
Uninfceted PTV+pg 1-1	17802	11.51	0	0	255	383276	383276		11.7243	27.4919
Uninfceted PTV+pg 1-2	17802	11.168	0	0	255	323426	323426
Uninfceted PTV+pg 1-3	17802	12.495	0	0	255	339428	339428
infceted PTV+pg 1-1	17802	11.498	0	0	255	341771	341771		0	0
infceted PTV+pg 1-2	17802	11.568	0	0	255	373325	373325
